# Supplementary material for: Phytochemical and Micro-Morphological Characterization of Atraphaxis pyrifolia Bunge Growing in the Republic of Kazakhstan
Source: Molecules. 2024 Feb 13;29(4):833. doi: 10.3390/molecules29040833 (PMC10891614; doi:10.3390/molecules29040833)
Supplement: Supplementary file 1 [file molecules-29-00833-s001.zip]

Archive with 1 entries (1 files):
- molecules-2846471-supplementary.pdf
